# Supplementary material for: Bayesian inference of fitness landscapes via tree-structured branching processes
Source: Bioinformatics. 2025 Jul 15;41(Suppl 1):i160–9. doi: 10.1093/bioinformatics/btaf193 (PMC12261431; doi:10.1093/bioinformatics/btaf193)
Supplement: btaf193_Supplementary_Data [file btaf193_supplementary_data.zip]

Archive with 3 entries (2 files):
- btaf193_Supplementary_Data/
- btaf193_Supplementary_Data/Luo.228.sup.1.pdf
- btaf193_Supplementary_Data/Luo.228.sup.1[AU].pdf
